# Supplementary material for: Potential of Arabica Coffee Beans from Northern Thailand: Exploring Antidiabetic Metabolites through Liquid Chromatography with Tandem Mass Spectrometry (LC-MS/MS) Metabolomic Profiling across Diverse Postharvest Processing Techniques
Source: Foods. 2023 Oct 24;12(21):3893. doi: 10.3390/foods12213893 (PMC10648821; doi:10.3390/foods12213893)
Supplement: Supplementary file 1 [file foods-12-03893-s001.zip]

Archive with 2 entries (2 files):
- 13oct_supplementary data S2.pdf
- 13oct_Supplemetary data S1.pdf
